# Supplementary material for: Fluorinated Porcine Bone-Derived Hydroxyapatite Promotes Vascularized Osteogenesis by Coordinating Human Bone Marrow Mesenchymal Stem Cell/Human Umbilical Vein Endothelial Cell Complexes
Source: Bioengineering (Basel). 2024 Dec 18;11(12):1287. doi: 10.3390/bioengineering11121287 (PMC11674002; doi:10.3390/bioengineering11121287)
Supplement: Supplementary file 1 [file bioengineering-11-01287-s001.zip]

Archive with 1 entries (1 files):
- bioengineering-3306558-supplementary.pdf
